# Supplementary material for: Dry habitats were crucibles of domestication in the evolution of agriculture in ants
Source: Proc Biol Sci. 2017 Apr 12;284(1852):20170095. doi: 10.1098/rspb.2017.0095 (PMC5394666; doi:10.1098/rspb.2017.0095)
Supplement: Appendix 1. [file rspb20170095supp1.xls]

## Sheet: S1-Vouchers
Sample Name in Figure1	Extraction Code	Collection Code	Collection Year	Collection Country	Collector	VoucherID	Deposited*	Reference
Acanthognathus_ocellatus_1492	1492	TPM297775	1997	Costa Rica	T. McGlynn	USNMENT00415842	NMNH	This study
Acromyrmex_balzani_1487	1487	TRS960404-04	1996	Guyana	T.R. Schultz & U.G. Mueller	USNMENT00538359	NMNH	This study
Acromyrmex_heyeri_1477	1477	TRS030324-01	2003	Argentina	T.R. Schultz & C.J. Marshall	USNMENT00412693	NMNH	This study
Acromyrmex_lundi_1476	1476	TRS030409-01	2003	Argentina	T.R. Schultz	USNMENT00419026	NMNH	This study
Acromyrmex_octospinosus_1475	1475	SIANTDB 3174	2003	Panama	H. Fernandez-Marin	USNMENT00529250	NMNH	This study
Acromyrmex_striatus_1490	1490	JSC090304-02	2009	Brazil	J. Sosa-Calvo, T.R. Schultz, S.E. Solomon, C.T. Lopes, & A. Rodriguez	USNMENT00924113	NMNH	This study
Acromyrmex_versicolor_1474	1474	PSW15404	2004	USA	P.S. Ward	CASENT0106056	UCDC	This study
Adelomyrmex_tristani_EX548	EX548	Wa-D-05-1-48	2011	Nicaragua	Project LLAMA	CASENT0629235	NMNH	This study
Allomerus_octoarticulatus_1491	1491	PSW12211	1993	Bolivia	P.S. Ward	CASENT0106199	UCDC	This study
Apterostigma_auriculatum_1578	1578	UGM960426-05 (=TRS960426-05)	1996	Panama	T.R. Schultz, U.G. Mueller, S.A. Rehner	USNMENT00410320	NMNH	This study
Apterostigma_auriculatum_group_1590	1590	AL030614-01	2003	Ecuador	A. Little	USNMENT00419554	NMNH	This study
Apterostigma_cf_goniodes_1536	1536	UGM980607-29	1998	Panama	U.G. Mueller	USNMENT00410217	NMNH	This study
Apterostigma_cf_manni_1585	1585	UGM960424-08 (=TRS960424-08)	1996	Panama	T.R. Schultz & U.G. Mueller	USNMENT00410339	NMNH	This study
Apterostigma_cf_peruvianum_1589	1589	AGH030618-08	2003	Ecuador	A.G. Himler	USNMENT00419877	NMNH	This study
Apterostigma_collare_1565	1565	SIANT3568	1991	Costa Rica	T.R. Schultz	USNMENT00443043	NMNH	This study
Apterostigma_dentigerum_1535	1535	UGM980613-01	1998	Panama	U.G. Mueller	USNMENT00410350	NMNH	This study
Apterostigma_dorotheae_1571	1571	UGM960414-09 (=TRS960414-09)	1996	Guyana	T.R. Schultz & U.G. Mueller	USNMENT00410348	NMNH	This study
Apterostigma_jubatum_1583	1583	JSL020926-06	2002	Guyana	J.S. LaPolla	USNMENT00924114	NMNH	This study
Apterostigma_megacephala_EX408	EX408	JSC110912-03	2011	Brazil	J. Sosa-Calvo, C.T. Lopes	USNMENT00526036	NMNH	This study
Apterostigma_pilosum_group15_1579	1579	TRS081008-17	2008	Brazil	T.R. Schultz, J. Sosa-Calvo	USNMENT00924115	NMNH	This study
Apterostigma_sp_nov_1542	1542	TRS100402-13	2010	Brazil	C.T. Lopes, T.R. Schultz, J. Sosa-Calvo	USNMENT00924116	NMNH	This study
Apterostigma_urichii_1587	1587	TRS960407-21	1996	Guyana	T.R. Schultz & U.G. Mueller	USNMENT00538601	NMNH	This study
Atta_texana_1479	1479	SES031122-02	2003	USA	S.E. Solomon, S.A. Rehner, T.R. Schultz	USNMENT00439482	NMNH	This study
Basiceros_manni_1445	1445	BLF10423	2004	Costa Rica	B. Fisher	CASENT0052769	CASC	This study
Blepharidatta_brasiliensis_1545	1545	TRS000224-09	2000	Brazil	T.R. Schultz, U.G. Mueller, S.A. Rehner	USNMENT00439550	NMNH	This study
Blepharidatta_conops_1441	1441	TRS090220-15	2009	Brazil	T.R. Schultz, J. Sosa-Calvo, K. Schmidt	USNMENT00538748	NMNH	This study
Cephalotes_atratus_1442	1442	AJ120924-04	2012	Brazil	A. Jesovnik	USNMENT00921159	NMNH	This study
Colobostruma_biconvexa_1576	1576	ANTC18288	2012	Australia	A. Andersen	CASENT0625855	NMNH	This study
Cyatta_abscondita_1499	1499	JSC090223-26	2009	Brazil	J. Sosa-Calvo & T.R. Schultz	USNMENT00693058	NMNH	This study
Cyphomyrmex_auritus_1456	1456	TRS111012-02	2011	Brazil	T.R. Schultz & J. Sosa-Calvo	USNMENT00539668	NMNH	This study
Cyphomyrmex_cornutus_1570	1570	UGM020604-07	2002	Panama	U.G. Mueller	USNMENT00309863	NMNH	This study
Cyphomyrmex_costatus_1539	1539	TRS960429-09	1996	Panama	T.R. Schultz & U.G. Mueller	USNMENT00308174	NMNH	This study
Cyphomyrmex_faunulus_1458	1458	CTL110908-02	2011	Brazil	J. Sosa-Calvo & C.T. Lopes	USNMENT00756872	NMNH	This study
Cyphomyrmex_laevigatus_1591	1591	JSC060305-01-LS18	2006	Suriname	J. Sosa-Calvo	USNMENT00924117	NMNH	This study
Cyphomyrmex_longiscapus_1462	1462	UGM020603-13	2002	Panama	U.G. Mueller	USNMENT00410285	NMNH	This study
Cyphomyrmex_morschi_1459	1459	NEST 5 (SIANTDB3672)	1999	Brazil	B.C. Lopes	USNMENT00416000	NMNH	This study
Cyphomyrmex_muelleri_1464	1464	UGM960214-05	1996	Panama	U.G. Mueller	USNMENT00309657	NMNH	This study
Cyphomyrmex_muelleri_NIC_1598	1598	MGB1827	2011	Nicaragua	M.G. Branstetter	CASENT0622964	NMNH	This study
Cyphomyrmex_rimosus_1460	1460	UGM940324-02	1994	USA	U.G. Mueller	USNMENT00443060	NMNH	This study
Cyphomyrmex_sp_nov_1461	1461	TRS920818-01	1992	Brazil	T.R. Schultz & J. D'Arc	USNMENT00412943	NMNH	This study
Cyphomyrmex_strigatus_group_sp1_1601	1601	AJ120802-06	2012	Peru	A. Jesovnik	USNMENT00526234	NMNH	This study
Cyphomyrmex_strigatus_group_sp2_1457	1457	CTL110926-01	2011	Brazil	T.R. Schultz, J. Sosa-Calvo, C.T. Lopes	USNMENT00754672	NMNH	This study
Cyphomyrmex_transversus_1584	1584	TRS131210-01	2013	Brazil	T.R. Schultz	USNMENT00924118	NMNH	This study
Cyphomyrmex_wheeleri_1463	1463	UGM030427-01	2003	USA	U.G. Mueller	USNMENT00440563	NMNH	This study
Daceton_armigerum_1448	1448	TRS960410-11	1996	Guyana	T.R. Schultz & U.G. Mueller	CASENT0010124	NMNH	This study
Epopostruma_quadridentata_group_1577	1577	ANTC18289	2005	Australia	A. Andersen	CASENT0625856	NMNH	This study
Eurhopalothrix_gravis_T241	T241	BLF10436	2004	Costa Rica	B. Fisher	CASENT0107554	CASC	This study
Goniomma_blanci_EX520	EX520	ARAS-3	2007	Spain	J. Reyes	CASENT0623140	NMNH	This study
Kalathomyrmex_emeryi_1453	1453	CTL121007-02	2012	Brazil	C.T. Lopes, T.R. Schultz, A. Jesovnik, J. Sosa-Calvo	USNMENT00924119	NMNH	This study
Lachnomyrmex_scrobiculatus_1501	1501	RSA2008-136	2008	Guatemala	R.S. Anderson	CASENT0106202	UCDC	This study
Lenomyrmex_foveolatus_1500	1500	GR004	2009	Ecuador	G. Ramón	CASENT0625812	USNM	This study
Manica_invidia_EX546	EX546	MGB250	2006	USA	M.G. Branstetter	CASENT0625877	NMNH	This study
Messor_barbarus_EX384	EX384	A1419	2008	Spain	J. Reyes	CASENT0623152	NMNH	This study
Microdaceton_ug01_1574	1574	BLF29618	2012	Uganda	B. Fisher	CASENT0362426	CASC	This study
Mycetagroicus_inflatus_1465	1465	JSC121006-02	2012	Brazil	J. Sosa-Calvo, T.R. Schultz, A. Jesovnik, C.T. Lopes	USNMENT00539680	NMNH	This study
Mycetagroicus_triangularis_1493	1493	TRS920729-03	1992	Brazil	T.R. Schultz	USNMENT00529392	NMNH	This study
Mycetarotes_acutus_1483	1483	TRS000227-06	2000	Brazil	T.R. Schultz, U.G. Mueller, S.A. Rehner	USNMENT00304226	NMNH	This study
Mycetarotes_parallelus_1454	1454	JSC111027-01	2011	Brazil	J. Sosa-Calvo & T.R. Schultz	USNMENT00539651	NMNH	This study
Mycetophylax_conformis_1484	1484	TRS921106-06	1992	Trinidad	T.R. Schultz & J. Wetterer	USNMENT00445591	NMNH	This study
Mycetophylax_simplex_1502	1502	TRS090307-06	2009	Brazil	T.R. Schultz, J. Sosa-Calvo, S.E. Solomon, C.T. Lopes, A. Rodrigues	USNMENT00538737	NMNH	This study
Mycetosoritis_asper_1351	1351	JSC141020-03	2014	Brazil	J Sosa-Calvo, A Jesovnik, T.R. Schultz	USNMENT00924122	NMNH	This study
Mycetosoritis_clorindae_A434	A434	UGM040909-01	2004	Brazil	U.G. Mueller	USNMENT00924123	NMNH	This study
Mycetosoritis_explicatus_534	534	DELSINNE 22851-4109	2002	Paraguay	T. Delsinne	USNMENT01125245	NMNH	Ješovnik et al. [38]
Mycetosoritis_hartmanni_1482	1482	SPC3527d	n/a	USA	S. Cover	USNMENT00924124	NMNH	This study
Mycocepurus_goeldii_1495	1495	TRS090223-08	2009	Brazil	T.R. Schultz & J. Sosa-Calvo	USNMENT00538752	NMNH	This study
Mycocepurus_smithii_1496	1496	TRS960428-21	1996	Panama	T.R. Schultz, U.G. Mueller, S.A. Rehner	USNMENT00307504	NMNH	This study
Myrmica_fracticornis_EX545	EX545	MGB1990	2012	USA	M.G. Branstetter	CASENT0625876	NMNH	This study
Myrmicocrypta_buenzlii_1541	1541	TRS960416-03	1996	Guyana	T.R. Schultz & U.G. Mueller	USNMENT00538325	NMNH	This study
Myrmicocrypta_cf_ednaella_1540	1540	UGM960121-02	1996	Panama	U.G. Mueller	USNMENT00443695	NMNH	This study
Myrmicocrypta_camargoi_1543	1543	SIANTDB2655	2002	Brazil	R.S. Camargo	USNMENT00439281	NMNH	This study
Myrmicocrypta_elizabethae_1594	1594	JSL021105-01-LS16	2002	Guyana	J.S. LaPoilla	USNMENT00924125	NMNH	This study
Myrmicocrypta_JSC001_1488	1488	TRS960410-14	1996	Guyana	T.R. Schultz & U.G. Mueller	USNMENT00308193	NMNH	This study
Myrmicocrypta_JSC048_1452	1452	TRS111024-01	2011	Brazil	T.R. Schultz & J. Sosa-Calvo	USNMENT00539652	NMNH	This study
Myrmicocrypta_occipitalis_1597	1597	TRS041006-01	2004	Peru	T.R. Schultz, J. Sosa-Calvo, C. Marshall	USNMENT00924126	NMNH	This study
Myrmicocrypta_spinosa_1595	1595	CC030609-03	2003	Ecuador	C.R. Currie	USNMENT00439207	NMNH	This study
Novomessor_albisetosa_EX376	EX376	MGB1978	213	USA	M.G. Branstetter	CASENT0622902	NMNH	Faircloth et al. [1]
Ochetomyrmex_sp_1438	1438	JSL021105-01-LS03	2002	Guyana	J.S. LaPoilla	USNMENT00924127	NMNH	This study
Octostruma_cf_inca_1446	1446	JSC040916-23	2004	Peru	J. Sosa-Calvo	USNMENT00924128	NMNH	This study
Orectognathus_versicolor_1564	1449	PSW15299	2004	Australia	P.S. Ward	CASENT0106002	UCDC	This study
Paramycetophylax_bruchi_507	507	Tizón-SIANTDB lot 6515	2007	Argentina	F.R. Tizón	USNMENT00538774	NMNH	This study
Phalacromyrmex_fugax_1603	1603	n/a	2001	Brazil	n/a	USNMENT00924131	NMNH	This study
Pheidole_antipodium_T646	T646	ANIC32047432	2008	Australia	S. Shattuck	CASENT0106219	UCDC	This study
Pheidole_clydei_1480	1480	PSW14991	2003	USA	P.S. Ward	CASENT0106117	UCDC	This study
Pheidole_dispar_1572	1572	ANTC11094	2011	Australia	Brault	CASENT0106247	NMNH	This study
Pheidole_hyatti_1444	1444	PSW15214	2004	USA	P.S. Ward	CASENT0106046	UCDC	This study
Pilotrochus_besmerus_1575	1575	BLF16916	2007	Madagascar	B. Fisher	CASENT0135545	CASC	This study
Pogonomyrmex_occidentalis_EX377	EX377	MGB2005	2012	USA	M.G. Branstetter	CASENT0625785	NMNH	Faircloth et al. [1]
Procryptocerus_scabriusculus_1443	1443	PSW15064	2003	Guatemala	P.S. Ward	CASENT0106043	UCDC	This study
Protalaridris_sp_1600	1600	JTL6469-s	2008	Venezuela	J. Longino	JTLC000015230	NMNH	This study
Pseudoatta_sp_nov_1478	1478	SIANTDB3579	1995	Brazil	J. Delabie	USNMENT00443055	NMNH	This study
Rhopalothrix_isthmica_1573	1573	MGB931	2008	Guatemala	M.G. Branstetter	USNMENT00924132	NMNH	This study
Sericomyrmex_amabilis_1556	1556	TRS960426-11	1996	Panama	T.R. Schultz, U.G. Mueller, S.A. Rehner	USNMENT00302294	NMNH	Ješovnik et al. [38]
Sericomyrmex_bondari_1551	1551	AJ120926-02	2012	Brazil	A. Jesovnik	USNMENT00921156	NMNH	Ješovnik et al. [38]
Sericomyrmex_mayri_1549	1549	JSC111122-13	2011	Guyana	J. Sosa-Calvo	USNMENT00521938	NMNH	Ješovnik et al. [38]
Sericomyrmex_parvulus_1467	1467	AJ120728-10	2012	Peru	A. Jesovnik	USNMENT00526245	NMNH	Ješovnik et al. [38]
Sericomyrmex_parvulus_1552	1552	AJ121018-05	2012	Brazil	A. Jesovnik	USNMENT00759412	NMNH	Ješovnik et al. [38]
Sericomyrmex_scrobifer_1567	1567	TRS080924-04	2008	Brazil	T.R. Schultz	USNMENT01125115	NMNH	Ješovnik et al. [38]
Solenopsis_geminata_EX547	EX547	MGB678	2007	Mexico	M.G. Branstetter	CASENT0625878	NMNH	This study
Stenamma_alas_EX536	EX536	MGB610	2007	Costa Rica	M.G. Branstetter	CASENT0625869	NMNH	This study
Stenamma_diecki_EX371	EX371	MGB2046	2014	USA	M.G. Branstetter	CASENT0625824	NMNH	Faircloth et al. [1]
Strumigenys_hoplites_1481	1481	BLF5138	2002	Madagascar	B. Fisher	CASENT0456151	CASC	This study
Strumigenys_propiciens_1447	1447	TRS921112-07	1992	Trinidad	T.R. Schultz & J. Wetterer	USNMENT00439280	NMNH	This study
Trachymyrmex_arizonensis_1473	1473	PSW15219	2004	USA	P.S. Ward	CASENT0106047	UCDC	This study
Trachymyrmex_bugnioni_1472	1472	TRS920825-05	1992	Brazil	T.R. Schultz	USNMENT00308176	NMNH	This study
Trachymyrmex_cf_relictus_1497	1497	AL041010-03	2004	Peru	A. Little	USNMENT01125244	NMNH	Ješovnik et al. [38]
Trachymyrmex_cornetzi_1537	1537	TRS910324-02	1991	Costa Rica	T.R. Schultz	USNMENT00439347	NMNH	This study
Trachymyrmex_diversus_1471	1471	TRS920825-01	1992	Brazil	T.R. Schultz	USNMENT00410919	NMNH	This study
Trachymyrmex_intermedius_1470	1470	TRS960410-16	1996	Guyana	T.R. Schultz & U.G. Mueller	USNMENT00304784	NMNH	This study
Trachymyrmex_opulentus_1469	1469	UGM951211-10	1995	Panama	U.G. Mueller	USNMENT00443295	NMNH	Ješovnik et al. [38]
Trachymyrmex_papulatus_1485	1485	Agosti373-2	1994	Argentina	D. Agosti	USNMENT00444749	NMNH	Ješovnik et al. [38]
Trachymyrmex_septentrionalis_1486	1486	UGM930313-01	1993	USA	U.G. Mueller	USNMENT00439001	NMNH	This study
Trachymyrmex_smithi_1503	1503	CR080415-01	2008	USA	C. Rabeling	USNMENT00924133	NMNH	This study
Trachymyrmex_zeteki_1538	1538	TRS951118-02	1995	Panama	T.R. Schultz	USNMENT01125246	NMNH	Ješovnik et al. [38]
Tranopelta_gilva_1546	1546	MGB213	2006	Costa Rica	M.G. Branstetter	CASENT0625854	NMNH	This study
Tranopelta_subterranea_1439	1439	JSC120726-03	2012	Peru	J. Sosa-Calvo	USNMENT00924134	NMNH	This study
Veromessor_andrei_EX505	EX505	MGB63	2005	USA	M.G. Branstetter	CASENT0623037	NMNH	This study
Wasmannia_auropunctata_1440	1440	PSW14431	2001	Cuba	P.S. Ward	CASENT0106114	UCDC	This study
*Voucher Repositories: CASC: California Acadmy of Sciences Collection; NMNH: National Museum of Natural History; UCDC: University of California-Davis Collection.

## Sheet: S2-Assembly-Stats
Sample Name in Figure1	SeqType	Total Raw Reads	Total Contigs	Total Contigs Coverage (x)	Total Contigs Mean Length	Total UCE Contigs	UCE Contigs Mean Length	UCE Contigs Coverage (x)	UCE Contigs Reads on Target	UCE Contigs Unique Reads Aligned
Acanthognathus_ocellatus_1492	HiSeq RR (2x150)	2897196	10377	20.4	414.5	939	936.5	85.9	0.567	0.457
Acromyrmex_balzani_1487	HiSeq RR (2x150)	2360294	6539	24.2	423.8	923	951	83.2	0.625	0.496
Acromyrmex_heyeri_1477	HiSeq RR (2x150)	2596890	5078	26.1	520.1	974	1007.5	70.9	0.623	0.408
Acromyrmex_lundi_1476	HiSeq RR (2x150)	4150904	10796	20.8	413	966	1086.6	103.3	0.566	0.431
Acromyrmex_octospinosus_1475	HiSeq RR (2x150)	5262716	13694	20.4	474.8	994	1172.6	119.6	0.503	0.494
Acromyrmex_striatus_1490	HiSeq RR (2x150)	5139220	22336	15.4	293.6	907	1066.7	128.4	0.555	0.427
Acromyrmex_versicolor_1474	HiSeq RR (2x150)	3753242	7054	27.3	418	1032	1049.8	102	0.618	0.464
Adelomyrmex_tristani_EX548	HiSeq RR (2x150)	925052	1904	35.9	608.4	979	764.6	45.9	0.684	0.602
Allomerus_octoarticulatus_1491	HiSeq RR (2x150)	3714592	11438	25.1	376.3	971	937.4	128	0.594	0.527
Apterostigma_auriculatum_1578	HiSeq RR (2x150)	1814752	5316	22.5	493.7	979	898.1	58.6	0.567	0.485
Apterostigma_auriculatum_group_1590	HiSeq RR (2x150)	2081552	8740	16.7	437.9	955	832.1	51.5	0.464	0.404
Apterostigma_cf_goniodes_1536	HiSeq RR (2x150)	2220748	7421	21.7	406	917	885.7	69	0.582	0.425
Apterostigma_cf_manni_1585	HiSeq RR (2x150)	3192454	15448	22.6	293	865	539.5	173.2	0.539	0.478
Apterostigma_cf_peruvianum_1589	HiSeq RR (2x150)	2092074	8123	16.5	436.3	962	885.8	53.8	0.512	0.399
Apterostigma_collare_1565	HiSeq RR (2x150)	1573134	5826	16.7	497.6	948	781.7	38.1	0.47	0.383
Apterostigma_dentigerum_1535	HiSeq RR (2x150)	4597820	17830	19.4	371.1	961	984.5	116.4	0.546	0.407
Apterostigma_dorotheae_1571	HiSeq RR (2x150)	797816	3093	17.4	468.4	909	740.8	29.1	0.585	0.452
Apterostigma_jubatum_1583	HiSeq RR (2x150)	2433888	9449	20.5	415.6	973	822.3	81	0.524	0.478
Apterostigma_pilosum_group15_1579	HiSeq RR (2x150)	2006640	8284	20.8	401.6	956	851.7	79.9	0.594	0.545
Apterostigma_sp_nov_1542	HiSeq RR (2x150)	2521694	11060	15.2	362.2	910	870.5	53.3	0.498	0.331
Apterostigma_urichii_1587	HiSeq RR (2x150)	1826062	6468	20.9	469.8	966	880.2	57.1	0.52	0.487
Aterostigma_megacephala_EX408	HiSeq RR (2x150)	4351278	12008	21.9	418.3	1006	951.9	77.7	0.42	0.383
Atta_texana_1479	HiSeq RR (2x150)	6643988	32959	13.6	293.5	1017	1190.6	166.3	0.535	0.519
Basiceros_manni_1445	HiSeq RR (2x150)	3480406	5642	26	823.2	990	922.4	68.3	0.463	0.363
Blepharidatta_brasiliensis_1545	HiSeq RR (2x150)	2330076	6394	26.6	395.5	929	865.9	85.6	0.615	0.525
Blepharidatta_conops_1441	HiSeq RR (2x150)	2291972	4838	25	482.6	972	924.7	60.4	0.576	0.404
Cephalotes_atratus_1442	HiSeq RR (2x150)	1694056	5485	20.9	445	957	854.6	59.4	0.557	0.525
Colobostruma_biconvexa_1576	HiSeq RR (2x150)	5481828	28703	17.1	320	1014	1011.1	195.4	0.545	0.658
Cyatta_abscondita_1499	HiSeq RR (2x150)	835186	2534	21.7	619.1	945	913.1	33.2	0.671	0.525
Cyphomyrmex_auritus_1456	HiSeq RR (2x150)	3078160	10084	15.8	476.3	924	1056.5	55.5	0.476	0.363
Cyphomyrmex_cornutus_1570	HiSeq RR (2x150)	1762492	4818	26.3	449.6	1017	905.6	72.8	0.633	0.61
Cyphomyrmex_costatus_1539	HiSeq RR (2x150)	2127796	5707	28.2	423.3	973	949.8	87.4	0.657	0.583
Cyphomyrmex_faunulus_1458	HiSeq RR (2x150)	2261504	6100	20.1	551.4	975	1060.6	56.2	0.591	0.422
Cyphomyrmex_laevigatus_1591	HiSeq RR (2x150)	5886416	33399	12.8	328.9	1032	1113.1	138.5	0.466	0.538
Cyphomyrmex_longiscapus_1462	HiSeq RR (2x150)	1544830	3950	24.1	558.1	988	954.3	48.5	0.628	0.457
Cyphomyrmex_morschi_1459	HiSeq RR (2x150)	2792566	7722	19.5	461.2	963	1031.3	66.4	0.572	0.4
Cyphomyrmex_muelleri_1464	HiSeq RR (2x150)	3103518	8532	20.7	438.4	947	1033.2	70.8	0.521	0.405
Cyphomyrmex_muelleri_NIC_1598	HiSeq RR (2x150)	1948398	6111	26.1	441.8	999	883.1	75.1	0.568	0.61
Cyphomyrmex_rimosus_1460	HiSeq RR (2x150)	1778552	3640	27.2	571.1	976	1000.2	59.4	0.66	0.483
Cyphomyrmex_transversus_1584	HiSeq RR (2x150)	3101658	13498	16.4	427.6	1042	962.7	86.2	0.505	0.508
Cyphomyrmex_sp_nov_1461	HiSeq RR (2x150)	656194	3709	14.6	410.3	815	362.7	27	0.397	0.339
Cyphomyrmex_strigatus_group_sp1_1601	HiSeq RR (2x150)	4616550	24795	14	301.6	1033	998.9	131.7	0.5	0.539
Cyphomyrmex_strigatus_group_sp2_1457	HiSeq RR (2x150)	1898560	6886	15.6	479	934	922	44	0.535	0.373
Cyphomyrmex_wheeleri_1463	HiSeq RR (2x150)	1637358	3630	27.1	883.2	941	937.7	51.3	0.552	0.483
Daceton_armigerum_1448	HiSeq RR (2x150)	3592650	10716	19.6	455.3	968	1058.7	94.2	0.501	0.505
Epopostruma_quadridentata_group_1577	HiSeq RR (2x150)	1801968	5917	35.9	333	1034	632.2	126.4	0.667	0.725
Eurhopalothrix_gravis_T241	HiSeq RR (2x150)	9691746	40474	22.1	326.7	626	831.2	255	0.362	0.409
Goniomma_blanci_EX520	HiSeq RR (2x150)	1931754	4848	30.2	400.4	996	789.9	82.7	0.621	0.572
Kalathomyrmex_emeryi_1453	HiSeq RR (2x150)	2933256	7092	20.2	412.7	965	1031	70.8	0.61	0.374
Lachnomyrmex_scrobiculatus_1501	HiSeq RR (2x150)	756314	1864	29.8	574.1	951	737.5	38	0.693	0.524
Lenomyrmex_foveolatus_1500	HiSeq RR (2x150)	4247108	15492	18.8	325	1010	981.8	120.2	0.558	0.477
Manica_invidia_EX546	HiSeq RR (2x150)	1219808	2853	29.6	533	992	749.5	49.1	0.602	0.54
Messor_barbarus_EX384	HiSeq RR (2x150)	2724742	5527	28.3	596.5	894	920.6	79	0.566	0.393
Microdaceton_ug01_1574	HiSeq RR (2x150)	8679738	43018	16	336.9	992	1079.9	232.6	0.485	0.57
Mycetagroicus_inflatus_1465	HiSeq RR (2x150)	1925958	4696	22.5	584.8	944	1015.9	56.5	0.621	0.438
Mycetagroicus_triangularis_1493	HiSeq RR (2x150)	772434	2402	24.6	509.4	920	710.5	37	0.661	0.511
Mycetarotes_acutus_1483	HiSeq RR (2x150)	3179752	6508	25.6	521	964	1056.4	65.7	0.532	0.402
Mycetarotes_parallelus_1454	HiSeq RR (2x150)	4759526	14492	17.3	386.5	994	1044.4	80.9	0.502	0.335
Mycetophylax_conformis_1484	HiSeq RR (2x150)	1948488	3099	31.5	476.8	999	806.2	58.6	0.65	0.396
Mycetophylax_simplex_1502	HiSeq RR (2x150)	3218038	6903	26.5	417.8	1022	1040	87.2	0.628	0.441
Mycetosoritis_asper_1351	HiSeq RR (2x150)	4146754	16469	15.8	479	1001	931	94	0.409	0.423
Mycetosoritis_clorindae_A434	HiSeq RR (2x150)	10121642	60662	14.6	307.3	713	1200.4	265.2	0.445	0.477
Mycetosoritis_explicatus_534	HiSeq RR (2x150)	2729348	9897	21.5	410.4	1015	749.6	86.8	0.498	0.463
Mycetosoritis_hartmanni_1482	HiSeq RR (2x150)	569062	1663	19	624.5	873	778.6	21.5	0.65	0.514
Mycocepurus_goeldii_1495	HiSeq RR (2x150)	3032432	8415	21.8	463.6	980	1075.4	80	0.582	0.46
Mycocepurus_smithii_1496	HiSeq RR (2x150)	3401034	11638	16.6	399.2	960	1043.6	69.9	0.513	0.398
Myrmicocrypta_JSC048_1452	HiSeq RR (2x150)	4487526	15247	21.5	335.3	976	1062.5	140.3	0.598	0.533
Myrmica_fracticornis_EX545	HiSeq RR (2x150)	2562204	6737	21.2	483.6	977	951.8	62.6	0.589	0.383
Myrmicocrypta_buenzlii_1541	HiSeq RR (2x150)	1980748	6574	20.7	538.4	989	860.5	60.1	0.543	0.491
Myrmicocrypta_cf_ednaella_1540	HiSeq RR (2x150)	6859886	23705	19.5	326.5	973	1153	169.2	0.572	0.456
Myrmicocrypta_camargoi_1543	HiSeq RR (2x150)	1931082	5218	26.9	447.9	976	940.2	77.4	0.676	0.55
Myrmicocrypta_elizabethae_1594	HiSeq RR (2x150)	2419722	6239	26.6	477.3	1006	883.4	66.4	0.547	0.444
Myrmicocrypta_JSC001_1488	HiSeq RR (2x150)	4090572	13632	20.8	371.3	987	1086.6	106.8	0.567	0.476
Myrmicocrypta_occipitalis_1597	HiSeq RR (2x150)	2358486	8576	23	396.4	965	899.9	96.8	0.593	0.592
Myrmicocrypta_spinosa_1595	HiSeq RR (2x150)	4145434	14832	18.3	392.6	1017	1052.1	102.9	0.521	0.477
Novomessor_albisetosa_EX376	MiSeq (2x250)	2287790	14568	14.5	375.5	1070	905	79.6	0.4	0.507
Ochetomyrmex_sp_1438	HiSeq RR (2x150)	1320924	2711	25.9	626.2	981	792.9	42.4	0.65	0.385
Octostruma_cf_inca_1446	HiSeq RR (2x150)	3925014	13227	17.2	361.9	1006	1116	95.6	0.559	0.467
Orectognathus_versicolor_1564	HiSeq RR (2x150)	2474738	7307	24.7	453.1	1014	898.2	88.8	0.588	0.547
Paramycetophylax_bruchi_507	HiSeq RR (2x150)	3741422	10733	25.6	373.9	196	347.3	40.7	0.03	0.226
Phalacromyrmex_fugax_1603	HiSeq RR (2x150)	277510	795	31	312.9	419	267.9	40.9	0.507	0.331
Pheidole_antipodium_T646	HiSeq RR (2x150)	5547914	25689	16.8	320.2	1034	1049.7	181.5	0.551	0.636
Pheidole_clydei_1480	HiSeq RR (2x150)	2183446	3080	29.7	615.2	955	960.6	47.8	0.616	0.396
Pheidole_dispar_1572	HiSeq RR (2x150)	2759316	8167	30.5	340.8	1046	793.7	138.3	0.64	0.667
Pheidole_hyatti_1444	HiSeq RR (2x150)	2530914	6004	22.7	523.2	970	1016.3	61.5	0.557	0.414
Pilotrochus_besmerus_1575	HiSeq RR (2x150)	2525460	6446	28.2	430.4	1035	794.8	97.1	0.591	0.579
Pogonomyrmex_occidentalis_EX377	MiSeq (2x250)	2171030	12492	16.5	363.4	1065	902.4	87.5	0.428	0.542
Procryptocerus_scabriusculus_1443	HiSeq RR (2x150)	2702978	13508	18.1	363.7	1010	809.6	91.5	0.528	0.539
Protalaridris_sp_1600	HiSeq RR (2x150)	2797170	10204	21.7	343.9	1011	908.5	111	0.587	0.618
Pseudoatta_sp_nov_1478	HiSeq RR (2x150)	8100208	54400	11	297	1024	1167.6	153	0.43	0.481
Rhopalothrix_isthmica_1573	HiSeq RR (2x150)	1798196	3332	48.6	493.9	990	805.9	101.3	0.642	0.734
Sericomyrmex_amabilis_1556	HiSeq RR (2x150)	1876040	4371	21.1	537.9	998	881.2	45.6	0.554	0.398
Sericomyrmex_bondari_1551	HiSeq RR (2x150)	1753398	4146	27.9	577.5	1026	914.2	62.2	0.6	0.535
Sericomyrmex_mayri_1549	HiSeq RR (2x150)	2673530	7715	19.1	458.7	1002	920	61.5	0.499	0.417
Sericomyrmex_parvulus_1467	HiSeq RR (2x150)	2144028	6111	18.5	482.9	914	951.9	47.1	0.528	0.354
Sericomyrmex_parvulus_1552	HiSeq RR (2x150)	2966690	8442	19.7	453.1	1027	947.3	73	0.517	0.456
Sericomyrmex_scrobifer_1567	HiSeq RR (2x150)	2249158	5135	27.2	690.6	1024	939.1	72	0.573	0.518
Solenopsis_geminata_EX547	HiSeq RR (2x150)	2510832	8395	19.8	372.3	1008	775.4	78.1	0.538	0.47
Stenamma_alas_EX536	HiSeq RR (2x150)	2842988	8047	24	419	1033	849.7	95.8	0.562	0.56
Stenamma_diecki_EX371	MiSeq (2x250)	1620506	7024	18.2	576.4	1034	922.7	51	0.402	0.438
Strumigenys_hoplites_1481	HiSeq RR (2x150)	1378994	2215	39.4	671.4	953	950.6	56.2	0.681	0.585
Strumigenys_propiciens_1447	HiSeq RR (2x150)	2678754	8371	20.4	464	974	941.1	70.9	0.543	0.424
Trachymyrmex_arizonensis_1473	HiSeq RR (2x150)	2260684	5201	22.3	456.9	959	917.2	56.8	0.566	0.373
Trachymyrmex_bugnioni_1472	HiSeq RR (2x150)	1709972	5161	18.4	530.1	952	893.4	41.5	0.561	0.361
Trachymyrmex_cf_relictus_1497	HiSeq RR (2x150)	1544336	9528	6.5	401.8	942	877	31.3	0.631	0.312
Trachymyrmex_cornetzi_1537	HiSeq RR (2x150)	4685722	18941	19.1	337.5	1010	973.2	138.9	0.595	0.485
Trachymyrmex_diversus_1471	HiSeq RR (2x150)	2164084	4388	23.9	560.8	958	957.2	53.8	0.61	0.353
Trachymyrmex_intermedius_1470	HiSeq RR (2x150)	1761896	3556	27.1	597.2	949	1010.9	49.4	0.578	0.443
Trachymyrmex_opulentus_1469	HiSeq RR (2x150)	3838542	11522	18.8	408.1	988	1101.1	86.6	0.552	0.451
Trachymyrmex_papulatus_1485	HiSeq RR (2x150)	1584872	3454	25.1	574.7	952	965.4	50.4	0.645	0.467
Trachymyrmex_septentrionalis_1486	HiSeq RR (2x150)	4477374	16192	19.5	328.2	995	1053.1	136	0.601	0.513
Trachymyrmex_smithi_1503	HiSeq RR (2x150)	3658814	9469	24.2	386.1	1004	1000.7	112.1	0.596	0.491
Trachymyrmex_zeteki_1538	HiSeq RR (2x150)	7000818	35015	15.8	293.3	987	1203.6	186.9	0.561	0.547
Tranopelta_gilva_1546	HiSeq RR (2x150)	1167626	2567	33.2	467.4	965	729.2	56.5	0.684	0.537
Tranopelta_subterranea_1439	HiSeq RR (2x150)	2059128	3446	28.7	541.4	974	941.1	58.9	0.612	0.423
Veromessor_andrei_EX505	HiSeq RR (2x150)	3349146	7441	27.6	454.8	1044	927.1	104.2	0.561	0.551
Wasmannia_auropunctata_1440	HiSeq RR (2x150)	1908068	3345	35.9	591.2	962	978.1	69.1	0.622	0.528
	Mean	2.96146e+06	10467.4	22.3778	451.85	961.658	922.768	85.3282	0.55741	0.47353
	Min	277510	795	6.5	293	196	267.9	21.5	0.03	0.226
	Max	10121642	60662	48.6	883.2	1070	1203.6	265.2	0.693	0.734
	95 CI	320859	1819.88	1.10573	19.3287	19.0588	27.8018	8.17899	0.0153723	0.0156866
HiSeq RR: HiSeq Rapid Run.

## Sheet: S3-Genome-Enabled
Sample Name in Tree	# Captured UCEs	Reference	Accessed From	GenBank Assembly Accession	GenBank Name	ftp path to fasta
Acromyrmex_echinatior_Genome	1054	Nygaard et al. [36]	NCBI	GCA_000204515.1	Aech_3.9	ftp://ftp.ncbi.nlm.nih.gov/genomes/all/GCA_000204515.1_Aech_3.9/GCA_000204515.1_Aech_3.9_genomic.fna.gz
Atta_cephalotes_Genome	1004	Suen et al. [37]	NCBI	GCA_000143395.2	Attacep1.0	ftp://ftp.ncbi.nlm.nih.gov/genomes/all/GCA_000143395.2_Attacep1.0/GCA_000143395.2_Attacep1.0_genomic.fna.gz

## Sheet: S4-Matrix-Stats
Matrix Name	# Loci	Total Length (bp)	Locus Length Mean (bp)	Locus Length 95%CI (bp)	Locus Range (bp)	# Inform Sites (bp)	% Missing Data
Attine-118T-F0	1278	802744	628.13	13.02	103-2,146	348044	0.293964
Attine-118T-F25	1135	743869	655.39	13.05	194-2,146	340133	0.245597
Attine-118T-F50	1053	701696	666.38	12.96	194-2,146	325777	0.220245
Attine-118T-F75	950	652774	687.13	12.99	194-2,146	305858	0.202134
Attine-118T-F90	608	447486	736	15.71	218-2,146	208566	0.175153
Attine-118T-F95	182	148330	815	28.64	372-2,146	69202	0.149035
Attine-118T-F99	11	10050	913.64	94.15	729-1,255	4452	0.113716
Attine-118T-F100	2	2202	1101	301.84	947-1,255	897	0.0860543
Attine-118T-F75-914	914	628254	687.37	13.32	194-2,146	292938	0.200383
Attine-119T-F75	947	651841	688.32	12.98	186-2,146	306113	0.20126

## Sheet: S5-ML-Likelihoods
RAxML Partitioning Scheme	LnL	# Data Subsets	Mean Tree Bootstrap	Tree Length	Mean Branch Length	Variance in Branch Length
no partitioning	-9.20538e+06	1	96.7069	3.69138	0.0157751	0.000359817
by locus	-9.14737e+06	950	96.4914	3.591	0.0153461	0.000342952
rcluster	-9.1773e+06	87	96.6957	3.74138	0.0160574	0.000375256
kmeans	-9.08707e+06	114	97.1207	3.71306	0.0158678	0.000366621

## Sheet: S6-BEAST-Calibrations
Number	Calibration Node (Crown Group)	Fossil	Formation	Prior Distribution	Initial Value	Log(Mean)	Log(Stdev)	Offset	Median	95% Upper	5% Lower	References	Notes
0	Myrmicinae (Root Node)	none	none	Normal	98.6	98.6	7	none	98.6	110.1	87.09	Ward et al. [42]	Median age approximates age of crown Myrmicinae from Ward et al. [42].
1	Myrmica+Manica	Myrmica spp.	Baltic and Saxonian Ambers	Lognormal	42	2.8901	0.5296	42	60	85	49.53	Dlussky & Rasnitsyn [43]; Ward et al. [42]	Calibration follows Ward et al. [42]. Upper bound approximates age of Myrmicinae, excluding Myrmicini and Pogonomyrmicini.
2	Aphaenogaster+Stenamma	Aphaenogaster spp.	Baltic Amber	Lognormal	42	2.303	0.8865	42	52	85	44.33	Wheeler [44]; Ward et al. [42]	Calibration follows Ward et al. [42]. Upper bound approximates age of Myrmicinae, excluding Myrmicini and Pogonomyrmicini.
3	Cephalotes+Procryptocerus	Cephalotes spp.	Dominican Amber	Lognormal	15	3.219	0.4452	15	40	67	27.02	de Andrade & Baroni Urbani [45]; Ward et al. [42]	Calibration follows Ward et al. [42]. Upper bound is approximate age of tribe Attini [42].
4	Pheidole+Cephalotes	Pheidole spp.	Florrisant Formation	Lognormal	34	2.398	0.6679	34	45	67	37.67	Carpenter [46]; Ward et al. [42]	Calibration follows Ward et al. [42]. Upper bound is approximate age of tribe Attini [42].
5	Octostruma+Rhopalothrix	Octostruma sp.	Dominican Amber	Lognormal	15	3.219	0.4452	15	40	67	27.02	Wilson [47]; Ward et al. [42]	Calibration follows Ward et al. [42]. Upper bound is approximate age of tribe Attini [42].
6	Acanthognathus+Daceton	Acanthognathus poinari	Dominican Amber	Lognormal	15	3.219	0.4452	15	40	67	27.02	Baroni Urbani & de Andrade [48]; Ward et al. [42]	Calibration follows Ward et al. [42]. Upper bound is approximate age of tribe Attini [42].
7	Apterostigma pilosum+A. auriculatum	Apterostigma electropilosum (pilosum group)	Dominican Amber	Lognormal	15	2.303	0.8575	15	25	56	17.44	Schultz [49]; Schultz & Brady [50]	Calibration follows Schultz & Brady [50]. Upper bound is approximate age of fungus-farming ants from Ward et al. [42].
8	Cyphomyrmex rimosus+C. costatus	Cyphomyrmex spp. (rimosus group)	Dominican Amber	Lognormal	15	2.303	0.8575	15	25	56	17.44	de Andrade [51]; Schultz & Brady [50]	Calibration follows Schultz & Brady [50]. Upper bound is approximate age of fungus-farming ants from Ward et al. [42].
9	Trachymyrmex papulatus+Acromyrmex lundi	Trachymyrmex primaevus	Dominican Amber	Lognormal	15	2.303	0.8575	15	25	56	17.44	Baroni Urbani [52]; Schultz & Brady [50]	Calibration follows Schultz & Brady [50]. Upper bound is approximate age of fungus-farming ants from Ward et al. [42].

## Sheet: S7-BAMM-Probs
Sample Name in Figure1	Clade Name	Sampling Probability
Acromyrmex_balzani_1487	acromyrmex	0.21
Acromyrmex_echinatior_Genome	acromyrmex	0.22
Acromyrmex_heyeri_1477	acromyrmex	0.21
Acromyrmex_lundi_1476	acromyrmex	0.21
Acromyrmex_octospinosus_1475	acromyrmex	0.21
Acromyrmex_striatus_1490	striatus	0.5
Acromyrmex_versicolor_1474	acromyrmex	0.21
Apterostigma_auriculatum_1578	auriculatum	0.13
Apterostigma_auriculatum_group_1590	auriculatum	0.13
Apterostigma_cf_goniodes_1536	pilosum	0.11
Apterostigma_cf_manni_1585	pilosum	0.11
Apterostigma_cf_peruvianum_1589	pilosum	0.11
Apterostigma_collare_1565	pilosum	0.11
Apterostigma_dentigerum_1535	pilosum	0.11
Apterostigma_dorotheae_1571	pilosum	0.11
Apterostigma_jubatum_1583	pilosum	0.11
Apterostigma_megacephala_EX408	megacephala	1
Apterostigma_pilosum_group15_1579	pilosum	0.11
Apterostigma_sp_nov_1542	auriculatum	0.13
Apterostigma_urichii_1587	pilosum	0.11
Atta_cephalotes_Genome	atta	0.12
Atta_texana_1479	atta	0.12
Cyatta_abscondita_1499	cyatta	1
Cyphomyrmex_auritus_1456	strigatus	0.47
Cyphomyrmex_cornutus_1570	rimosus	0.16
Cyphomyrmex_costatus_1539	wheeleri	0.56
Cyphomyrmex_faunulus_1458	strigatus	0.47
Cyphomyrmex_laevigatus_1591	rimosus	0.16
Cyphomyrmex_longiscapus_1462	wheeleri	0.56
Cyphomyrmex_morschi_1459	strigatus	0.47
Cyphomyrmex_muelleri_1464	wheeleri	0.56
Cyphomyrmex_muelleri_NIC_1598	wheeleri	0.56
Cyphomyrmex_rimosus_1460	rimosus	0.16
Cyphomyrmex_sp_nov_1461	rimosus	0.16
Cyphomyrmex_strigatus_group_sp1_1601	strigatus	0.47
Cyphomyrmex_strigatus_group_sp2_1457	strigatus	0.47
Cyphomyrmex_transversus_1584	rimosus	0.16
Cyphomyrmex_wheeleri_1463	wheeleri	0.56
Kalathomyrmex_emeryi_1453	kalathomyrmex	1
Mycetagroicus_inflatus_1465	mycetagroicus	0.5
Mycetagroicus_triangularis_1493	mycetagroicus	0.5
Mycetarotes_acutus_1483	mycetarotes	0.5
Mycetarotes_parallelus_1454	mycetarotes	0.5
Mycetophylax_conformis_1484	strigatus	0.47
Mycetophylax_simplex_1502	strigatus	0.47
Mycetosoritis_asper_1351	asper	1
Mycetosoritis_clorindae_A434	clorindae	1
Mycetosoritis_explicatus_534	explicata	1
Mycetosoritis_hartmanni_1482	hartmanni	1
Mycocepurus_goeldii_1495	mycocepurus	0.17
Mycocepurus_smithii_1496	mycocepurus	0.17
Myrmicocrypta_buenzlii_1541	myrmicocrypta	0.12
Myrmicocrypta_cf_ednaella_1540	myrmicocrypta	0.12
Myrmicocrypta_camargoi_1543	myrmicocrypta	0.12
Myrmicocrypta_elizabethae_1594	myrmicocrypta	0.12
Myrmicocrypta_JSC001_1488	myrmicocrypta	0.12
Myrmicocrypta_JSC048_1452	myrmicocrypta	0.12
Myrmicocrypta_occipitalis_1597	myrmicocrypta	0.12
Myrmicocrypta_spinosa_1595	myrmicocrypta	0.12
Pseudoatta_sp_nov_1478	acromyrmex	0.21
Sericomyrmex_amabilis_1556	sericomyrmex	0.55
Sericomyrmex_bondari_1551	sericomyrmex	0.55
Sericomyrmex_mayri_1549	sericomyrmex	0.55
Sericomyrmex_parvulus_1467	sericomyrmex	0.55
Sericomyrmex_parvulus_1552	sericomyrmex	0.55
Sericomyrmex_scrobifer_1567	sericomyrmex	0.55
Trachymyrmex_arizonensis_1473	septentrionalis	0.38
Trachymyrmex_bugnioni_1472	intermedius	0.36
Trachymyrmex_cf_relictus_1497	iheringi	0.12
Trachymyrmex_cornetzi_1537	intermedius	0.36
Trachymyrmex_diversus_1471	intermedius	0.36
Trachymyrmex_intermedius_1470	intermedius	0.36
Trachymyrmex_opulentus_1469	iheringi	0.12
Trachymyrmex_papulatus_1485	iheringi	0.12
Trachymyrmex_septentrionalis_1486	septentrionalis	0.38
Trachymyrmex_smithi_1503	septentrionalis	0.38
Trachymyrmex_zeteki_1538	iheringi	0.12

## Sheet: S8-Node-Support
	ANALYSIS-NODE SUPPORT
Node	raxml-nopart	raxml-bylocus	raxml-rcluster	raxml-kmeans	jacknife-mre	exabayes-nopart	exabayes-kmeans	raxml-no-base-comp	raxml-ry-coding	astral	Fraction Recovered (X/10)
1	56	83	95	92	–	100	100	94	–	–	0.7
2	99	100	97	99	63	100	100	99	97	52	1
3	–	63	83	74	–	–	–	–	–	–	0.3
4	–	20	25	28	–	–	69	–	–	–	0.4
5	–	14	19	25	–	–	15	–	–	–	0.4
6	100	100	100	100	82	100	100	100	100	–	0.9
7	100	100	100	100	81	100	100	100	100	–	0.9
8	–	29	33	32	–	100	–	–	44	–	0.5
9	100	100	100	100	97	100	100	100	92	6	1
10	74	76	83	87	–	96	–	88	85	89	0.8
11	78	86	87	89	50	96	–	88	80	89	0.9
12	–	71	62	74	51	100	100	69	57	32	0.9
13	100	100	100	97	63	100	100	100	71	21	1
14	93	100	99	100	59	100	100	100	60	–	0.9
15	100	100	100	100	95	100	100	100	100	93	1
16	100	94	97	97	64	100	100	98	98	–	0.9
17	74	90	70	96	50	100	100	74	–	–	0.8
18	97	99	100	100	71	100	100	100	98	–	0.9
19	100	97	96	98	63	100	100	90	–	69	0.9
20	100	100	100	100	81	100	100	100	100	98	1
21	40	81	75	83	–	100	100	80	90	92	0.9

## Sheet: S9-BEAST-Results
Select Clades	Samples-Combined	Sample-0	Sample-1	Sample-2	Sample-3	Sample-4	Schultz et al. (2015)
Attini s.l.	65.7 (56.5-75.3)	65.5 (56.2-75.5)	64.3 (55.5-73.5)	65.5 (56.9-74.2)	65.3 (55.0-75.6)	67.5 (57.4-77.4)	67.0 (58.5–75.9)
Attina+Dacetina	60.8 (51.8-70.1)	61.2 (52.5-70.9)	59.2 (50.9-68.0)	60.7 (52.4-69.2)	58.7 (50.5-69.6)	62.7 (53.0-72.1)	60.8 (51.8-70.9)
Attina	56.7 (48.1-66.0)	56.6 (48.3-65.8)	55.8 (47.8-64.2)	56.9 (49.0-65.2)	54.6 (45.9-64.1)	59.5 (50.1-68.9)	54.8 (46.4–63.0)
Paeloattina	48.7 (39.3-58.2)	47.4 (39.8-56.1)	49.2 (41.3-57.5)	49.1 (41.4-57.7)	46.3 (37.8-56.0)	51.3 (42.0-60.9)	na
Neoattina	49.8 (41.8-58.7)	50.4 (42.5-59.4)	49.5 (41.9-57.6)	49.2 (41.8-57.2)	48.2 (39.7-57.0)	52.0 (42.6-61.4)	na
Apterostigma	37.1 (28.5-45.9)	37.0 (29.9-45.2)	37.3 (29.9-45.5)	37.5 (30.3-45.4)	34.7 (27.1-42.9)	39.2 (29.9-48.7)	39.2 (31.4–48.0)
A. auriculatum+A. pilosum groups	20.9 (16.6-26.4)	20.3 (16.4-24.8)	21.5 (17.0-27.3)	20.1 (16.5-24.3)	20.3 (16.4-25.3)	21.6 (17.1-26.7)	23.2 (19.9–27.0)
A. pilosum group	15.5 (11.3-20.3)	15.6 (12.0-19.7)	14.1 (10.7-18.1)	14.4 (11.2-18.0)	16.4 (12.8-21.0)	16.6 (12.7-21.2)	15.0 (10.2–19.8)
Cyphomyrmex+Atta	34.6 (28.7-40.9)	34.4 (28.6-40.4)	36.0 (30.2-42.4)	33.7 (28.4-39.3)	34.9 (28.7-41.3)	34.3 (28.4-41.1)	na
Cyphomyrmex wheeleri+C. rimosus	32.5 (27.0-38.8)	32.5 (26.9-38.7)	32.4 (26.3-38.8)	32.6 (27.3-38.2)	32.8 (26.4-38.9)	32.7 (27.0-39.7)	na
Cyphmyrmex rimosus group (C. leavigata)*	14.0 (9.3-19.2)	12.1 (8.3-16.6)	13.7 (9.8-18.0)	15.4 (11.2-19.8)	14.7 (10.1-19.6)	14.8 (10.4-20.2)	na
Cyphmyrmex rimosus group (C. cornutus)*	8.3 (4.6-12.3)	6.7 (4.1-9.7)	9.1 (5.9-12.9)	7.9 (5.0-11.1)	8.9 (5.6-12.9)	9.0 (6.2-13.8)	8.9 (5.2–12.7)
Higher fungus-farmers stem	31.4 (25.9-37.2)	27.1 (25.6-36.6)	32.4 (27.0-38.4)	30.9 (25.9-36.2)	31.5 (25.8-37.5)	31.4 (25.8-37.8)	na
Higher fungus-farmers crown	27.3 (22.0-32.6)	27.1 (22.2-32.2)	28.6 (23.6-34.1)	26.6 (22.0-31.4)	27.2 (21.8-32.9)	26.4 (21.5-32.4)	22.0 (17.5–26.4)
Leaf-cutter ants stem	19.3 (15.2-23.7)	19.9 (16.0-24.1)	20.4 (16.0-24.9)	18.2 (14.7-21.9)	19.5 (15.2-24.0)	18.6 (14.7-22.7)	na
Leaf-cutter ants crown (Acryomyrmex striatus)**	18.2 (14.2-22.2)	18.6 (14.9-22.8)	18.9 (14.8-23.4)	17.6 (14.2-21.3)	18.1 (14.0-22.5)	17.3 (13.7-21.4)	na
Leaf-cutter ants crown (w/o A. striatus)**	17.0 (13.2-20.8)	17.6 (13.8-21.6)	17.0 (13.4-21.8)	16.5 (13.1-20.1)	16.5 (12.7-20.7)	16.7 (13.0-20.5)	12.2 (9.1–15.3)

## Sheet: S10-Model-Testing
BioGeoBEARS - Biogeography													BioGeoBEARS - Biogeography
Alt Model	Null Model	LnL Alt	LnL Null	DF Alt	DF Null	DF	D Statistic	P-Value	AIC Alt	AIC Null	∆AIC		Alt Model	Null Model	AIC Alt	AIC Null	∆AIC
DEC+J	DEC	-101.6	-118.1	3	2	1	33.01	9.2e-09	209.2	240.2	31		DEC+J	DEC+J	209.2	209.2	0
DIVALIKE+J	DIVALIKE	-102	-116.6	3	2	1	29.34	6.1e-08	210	237.2	27.2		DEC+J	DIVALIKE+J	209.2	210	0.8
BAYAREALIKE+J	BAYAREALIKE	-105.8	-140.2	3	2	1	68.74	1.1e-16	217.6	284.4	66.8		DEC+J	BAYAREALIKE+J	209.2	217.6	8.4
													DEC+J	DIVALIKE	209.2	237.2	28
BioGeoBEARS - Habitat													DEC+J	DEC	209.2	240.2	31
Alt Model	Null Model	LnL Alt	LnL Null	DF Alt	DF Null	DF	D Statistic	P-Value	AIC Alt	AIC Null	∆AIC		DEC+J	BAYAREALIKE	209.2	284.4	75.2
DEC+J	DEC	-80.45	-88.09	3	2	1	15.27	9.26927e-05	166.9	180.18	13.28
DIVALIKE+J	DIVALIKE	-83.71	-92.61	3	2	1	17.79	2.5e-05	173.42	189.22	15.8		BioGeoBEARS - Habitat
BAYAREALIKE+J	BAYAREALIKE	-79.22	-101.8	3	2	1	45.1	1.9e-11	164.44	207.6	43.16		Alt Model	Null Model	AIC Alt	AIC Null	∆AIC
													BAYAREALIKE+J	BAYAREALIKE+J	164.44	164.44	0
ACE - Agriculture													BAYAREALIKE+J	DEC+J	164.44	166.9	2.46
Alt Model	Null Model	LnL Alt	LnL Null	DF Alt	DF Null	DF	D Statistic	P-Value	AIC Alt	AIC Null	∆AIC		BAYAREALIKE+J	DIVALIKE+J	164.44	173.42	8.98
ER	ARD	-37.2515	-32.5308	1	28	27	9.44134	0.999291	76.503	121.062	44.5587		BAYAREALIKE+J	DEC	164.44	180.18	15.74
ER	SYM	-37.2515	-33.9954	1	14	13	6.51212	0.925517	76.503	95.9909	19.4879		BAYAREALIKE+J	DIVALIKE	164.44	189.22	24.78
SYM	ARD	-33.9954	-32.5308	14	28	14	2.92922	0.999193	95.9909	121.062	25.0708		BAYAREALIKE+J	BAYAREALIKE	164.44	207.6	43.16

[truncated: 2 more sheets: S11-TreePar, S12-BAMM]
